# Supplementary material for: Ancient Mitochondrial Genomes Provide New Clues in the History of the Akhal-Teke Horse in China
Source: Genes (Basel). 2024 Jun 15;15(6):790. doi: 10.3390/genes15060790 (PMC11203007; doi:10.3390/genes15060790)
Supplement: Supplementary file 1 [file genes-15-00790-s001.zip]

Archive with 5 entries (5 files):
- Figure S1.jpg
- Figure S2.png
- Figure S3.png
- figure S4.png
- Table S1.xlsx
