# Supplementary material for: Ancient Mitochondrial Genomes Provide New Clues in the History of the Akhal-Teke Horse in China
Source: Genes (Basel). 2024 Jun 15;15(6):790. doi: 10.3390/genes15060790 (PMC11203007; doi:10.3390/genes15060790)
Supplement: Supplementary file 1 [file genes-15-00790-s001.zip › Table S1.xlsx]

## Sheet: Sheet1
Biosample	Breed	Region	haplogroup	Raw_ID	ID
HQ439492	Spotted horse	Germany
HQ439486	Russian Riding Horse	Germany
HQ439482	Paint Horse	Germany
HQ439470	Kinsky horse	Germany
HQ439469	Kinsky horse	Germany
HQ439466	Icelandic horse	Germany
HQ439465	Icelandic horse	Germany
HQ439456	German Sport Horse	Germany
MF925712	Sanhe horse	China
KU575247	Chakouyi	China
KT998647	Jianchang	China
KT596764	Hequ	China
KT368741	Mongolian	Denmark		Mongolian_horse_KB7754
KT368740	Mongolian	Denmark		Mongolian_horse_Emgl3_historical
KT368739	Mongolian	Denmark		Mongolian_horse_Emgl4_historical
KF038166	Mon	Republic of Korea		Mon02
KF038165	Mon	Republic of Korea		Mon01
KF038164	Jeju	Republic of Korea		Jeju06
KF038163	Jeju	Republic of Korea		Jeju05
KF038162	Jeju	Republic of Korea		Jeju04
KF038161	Jeju	Republic of Korea		Jeju03
KF038160	Jeju	Republic of Korea		Jeju02
KF038159	Jeju	Republic of Korea		Jeju01
EU939445	Debao	China
HQ439500	Vladimir Heavy Draught	Germany
HQ439499	Welsh Pony	Germany		B2
HQ439498	Welsh Pony	Germany		B1
HQ439497	Welsh Pony	Germany		A
HQ439496	Welsh Pony	Germany		D
HQ439495	Viatka	Germany
HQ439494	Hungarian Coldblood	Germany
HQ439493	Trakehner	Germany
HQ439491	Rhineland Heavy Draft	Germany		sg
HQ439490	Shire	Germany
HQ439489	Shetland	Germany
HQ439488	Arab	Germany		shagya
HQ439487	Black Forest	Germany
HQ439485	Rhineland Heavy Draft	Germany		rg
HQ439483	Percheron	Germany
HQ439481	Orlov Trotter	Germany
HQ439480	Noriker	Germany
HQ439479	Liebenthaler	Germany		wild2
HQ439478	Liebenthaler	Germany		wild1
HQ439477	Lewitzer	Germany
HQ439476	Kustanai	Germany
HQ439475	Kuznet	Germany		2
HQ439474	Kuznet	Germany		1
HQ439473	Konik	Germany
HQ439472	Kladruber	Germany		2
HQ439471	Kladruber	Germany		1
HQ439468	Kabardin	Germany
HQ439467	Yakut	Germany
HQ439464	Haflinger	Germany
HQ439463	Norwegian Fjord	Germany
HQ439461	German Riding Pony	Germany
HQ439460	Westphalian	Germany
HQ439459	Oldenburg	Germany
HQ439458	Holstein	Germany
HQ439457	Hanoverian	Germany
HQ439455	Clydesdale	Germany
HQ439454	Camargue	Germany
HQ439453	Barb	Germany
HQ439452	Bashkir Curly	Germany		2
HQ439451	Bashkir Curly	Germany		1
HQ439450	Ardennais	Germany
HQ439449	Arab	Germany		syr2
HQ439448	Arab	Germany		syr1
HQ439447	Arab	Germany		rus
HQ439446	Appaloosa	Germany
HQ439445	Kladruber	Germany		alt
HQ439444	Altai	Germany		2
HQ439443	Altai	Germany		1
HQ439442	Akhal-Teke	Germany		2
HQ439441	Akhal-Teke	Germany		1
EF597514	Deqin	China	Q
EF597512	Zhongdian	China
KT368738	Yakutia	Denmark		Horse_Yakutia_Yak9
KT368737	Yakutia	Denmark		Horse_Yakutia_Yak8
KT368736	Yakutia	Denmark		Horse_Yakutia_Yak7
KT368735	Yakutia	Denmark		Horse_Yakutia_Yak6
KT368734	Yakutia	Denmark		Horse_Yakutia_Yak5
KT368733	Yakutia	Denmark		Horse_Yakutia_Yak4
KT368732	Yakutia	Denmark		Horse_Yakutia_Yak3
KT368731	Yakutia	Denmark		Horse_Yakutia_Yak2
KT368730	Yakutia	Denmark		Horse_Yakutia_Yak1
KT368729	Yakutia	Denmark		Horse_Yakutia_Horse3
KT368728	Yakutia	Denmark		Horse_Yakutia_Horse2
KT368727	Yakutia	Denmark		Horse_Yakutia_Horse1
KT368726	Yakutia	Denmark		Ancient_horse_Yakutia_CGG101397
KT368725	Yakutia	Denmark		Ancient_horse_Yakutia_Batagai
KT368724	Yakutia	Denmark		Ancient_horse_Yakutia_ODJ6
KT368723	Yakutia	Denmark		Ancient_horse_Yakutia_Yukagir
EF597513	Naqu	China	G
AB859014		Japan		trotter
AP013102	Tsushima native	Japan		TS
AP013101	Thoroughbred	Japan		TH2
AP013100	Thoroughbred	Japan		TH1
AP013099	Percheron	Japan		PR4
AP013098	Percheron	Japan		PR3
AP013097	Percheron	Japan		PR2
AP013096	Percheron	Japan		PR1
AP013093	Mongolian native	Japan		MO7
AP013092	Mongolian native	Japan		MO6
AP013091	Mongolian native	Japan		MO5
AP013090	Mongolian native	Japan		MO4
AP013089	Mongolian native	Japan		MO3
AP013088	Mongolian native	Japan		MO2
AP013087	Mongolian native	Japan		MO1
AP013086	Hokkaido native	Japan		hk7
AP013085	Hokkaido native	Japan		hk6
AP013084	Hokkaido native	Japan		hk5
AP013083	Hokkaido native	Japan		hk4
AP013082	Hokkaido native	Japan		hk3
AP013081	Hokkaido native	Japan		hk1
AP013080	Hflinger	Japan		HF1
AP013079	Breton	Japan		BR1
AP013078	Arab	Japan		AR1
NC_001640		USA，Sweden
JN398421	American Paint Horse	North America	L	46_APH01
JN398411	Giara Horse (Sardinia)	Italy	G	36_Gia01
JN398407	Giara Horse (Sardinia)	Italy	G	32_Gia02
JN398400	Icelandic Horse	Northern Europe	D	24_ILH01
JN398399	Icelandic Horse	Northern Europe	D	23_ILH02
MG001448	yimen	China	M
MG001447	baise	China	M
MG001446	tengchong	China	J
MG001445	baise	China	L
MG001444	chakouyi	China	G
MG001443	debao	China	J
MG001442	yanqi	China	H
MG001441	yimen	China	H
MG001440	zhaotong	China	H
MG001439	changdu	China	N
MG001438	lijiang	China	C
MG001437	menggu	China	R
MG001436	yanqi	China	B
MG001435	zhaotong	China	A
MG001434	yili	China	L
MG001433	jinjiang	China	L
MG001432	guizhou	China	A
MG001431	jinjiang	China	G
MG001430	yingjiang	China	C
MG001429	yili	China	C
MG001428	jinjiang	China	E
MG001427	tengchong	China	C
MG001426	chakouyi	China	C
MG001425	tengchong	China	L	tengchong2
MG001424	yunnan	China	L
MG001423	elunchun	China	R
MG001422	zhaotong	China	R
MG001421	yanqi	China	Q
MG001420	yili	China	Q
MG001419	yingjiang	China	Q
MG001418	lijiang	China	Q
MG001417	baise	China	J
MG001416	debao	China	A
MG001415	tengchong	China	L	tengchong1
MG001414	yimen	China	Q
MG001413	lijiang	China	O
KT221843	Thoroughbred	Republic of Korea		ThorK14
KT221842	Thoroughbred	Republic of Korea		ThorK13
KT221841	Thoroughbred	Republic of Korea		ThorK12
KT221840	Thoroughbred	Republic of Korea		ThorK11
KT221839	Thoroughbred	Republic of Korea		ThorK10
KT221838	Thoroughbred	Republic of Korea		ThorK09
KT221837	Thoroughbred	Republic of Korea		ThorK08
KT221836	Thoroughbred	Republic of Korea		ThorK07
KT221835	Thoroughbred	Republic of Korea		ThorK06
KT221834	Thoroughbred	Republic of Korea		ThorK05
KT221833	Thoroughbred	Republic of Korea		ThorK04
KT221832	Thoroughbred	Republic of Korea		ThorK03
KT221831	Thoroughbred	Republic of Korea		ThorK02
KT221830	Thoroughbred	Republic of Korea		ThorK01
FJ718998		China		TN9106
FJ718997		China		TN9178
FJ718996		China		TN8947
AY584828	Jeju native	Republic of Korea		#CH193
JQ340170		China		AAPP166
JQ340169		China		AAPP32
JQ340168		China		AAPP30
JQ340167		China		TNXJ4
JQ340166		China		TNWM20
JQ340165		China		TNWM12
JQ340164		China		TNTM43
JQ340163		China		TNTM37
JQ340162		China		TNSL3
JQ340161		China		TNSL1
JQ340160		China		TNQM18
JQ340159		China		TNQM8
JQ340158		China		TNQM1
JQ340157		China		TNJA13
JQ340156		China		TNJA9
JQ340155		China		TNJA8
JQ340154		China		TNJA4
JQ340153		China		TNJA2
JQ340152		China		TNIn20
JQ340151		China		TNIn14
JQ340150		China		TNGX1
JQ340149		China		TNDM17
JQ340148		China		TNDM12
JQ340147		China		TNDM10
JQ340146		China		TNDM9
JQ340145		China		TN9505
JQ340144		China		TN9488
JQ340143		China		TN9480
JQ340142		China		TN9432
JQ340141		China		TN9412
JQ340140		China		TN9400
JQ340139		China		TN9398
JQ340138		China		TN9381
JQ340137		China		TN9377
JQ340136		China		TN9343
JQ340135		China		TN9334
JQ340134		China		TN9330
JQ340133		China		TN9328
JQ340132		China		TN9323
JQ340131		China		TN9322
JQ340130		China		TN9318
JQ340129		China		TN9315
JQ340128		China		TN9313
JQ340127		China		TN9308
JQ340126		China		TN9294
JQ340125		China		TN9291
JQ340124		China		TN9288
JQ340123		China		TN9209
JQ340122		China		TN9092
JQ340121		China		TN9034
JQ340120		China		TN9018
JQ340119		China		TN9014
JQ340118		China		TN9011
JQ340117		China		TN9010
JQ340116		China		TN9009
JQ340115		China		TN9002
JQ340114		China		TN8998
JQ340113		China		TN8990
JQ340112		China		TN8988
JQ340111		China		TN8983
JQ340110		China		TN8970
JQ340109		China		TN8907
JQ340108		China		TN8834
JQ340107		China		TN8830
JQ340106		China		TN8824
JQ340105		China		TN8819
JQ340104		China		TN8806
JQ340103		China		TN20
JQ340102		China		TN9340
JQ340101		China		TN9252
JQ340100		China		AAPP189
JQ340099		China		AAPP185
JQ340098		China		AAPP159
JQ340097		China		AAPP134
JQ340096		China		AAPP124
JQ340095		China		AAPP109
JQ340094		China		AAPP108
JQ340093		China		AAPP95
JQ340092		China		AAPP84
JQ340091		China		AAPP62
GU734785		China		TN9460
GU734784		China		TN8987
GU734783		China		TN8968
GU734782		China		TN8951
GU734781		China		TN8948
GU734780		China		TN9411
GU734779		China		TN8859
GU734778		China		TN8815
GU734777		China		TN8809
GU734776		China		TN8804
GU734775		China		TN1211
GU734774		China		TNTM14
MG761997		USA	B	Theodore Roosevelt National Park, ND:201230
MG761996		USA	L	Theodore Roosevelt National Park, ND:201346
MG761995		USA	L	Theodore Roosevelt National Park, ND:201016
KC203031		China	N4
KC203030		China	N3
KC203029		China	N2
KC203028		China	N1
KC203027		China	M6
KC203026		China	M5
KC203025		China	M4
KC203024		China	M3
KC203023		China	M2
KC203022		China	M1
KC203021		China	L9
KC203020		China	L8
KC203019		China	L7
KC203018		China	L6
KC203017		China	L5
KC203016		China	L4
KC203015		China	L37
KC203014		China	L36
KC203013		China	L35
KC203012		China	L34
KC203011		China	L33
KC203010		China	L32
KC203009		China	L31
KC203008		China	L30
KC203007		China	L3
KC203006		China	L29
KC203005		China	L28
KC203004		China	L27
KC203003		China	L26
KC203002		China	L25
KC203001		China	L24
KC203000		China	L23
KC202999		China	L22
KC202998		China	L21
KC202997		China	L20
KC202996		China	L2
KC202995		China	L19
KC202994		China	L18
KC202993		China	L17
KC202992		China	L16
KC202991		China	L15
KC202990		China	L14
KC202989		China	L13
KC202988		China	L12
KC202987		China	L11
KC202986		China	L10
KC202985		China	L1
KC202984		China	I9
KC202983		China	I8
KC202982		China	I7
KC202981		China	I6
KC202980		China	I5
KC202979		China	I4
KC202978		China	I3
KC202977		China	I2
KC202976		China	I16
KC202975		China	I15
KC202974		China	I14
KC202973		China	I13
KC202972		China	I12
KC202971		China	I11
KC202970		China	I10
KC202969		China	I1
KC202968		China	H1
KC202967		China	G8
KC202966		China	G7
KC202965		China	G6
KC202964		China	G5
KC202963		China	G4
KC202962		China	G3
KC202961		China	G2
KC202960		China	G1
KC202959		China	B2
KC202958		China	B1
KC202957		China	A2
KC202956		China	A1
JN398377	Chincoteague Pony	North America	A	1_ChP01
JN398457	unspecified Iranian Breed	Iran	R	83_Irn04
JN398456	Maremmano	Italy	R	82_Mrm09
JN398455	unspecified Iranian Breed	Iran	Q	81_Irn08
JN398454	Maremmano	Italy	Q	80_Mrm02
JN398453	Akhal-Teke	Central Asia	Q	78_AkT03
JN398452	Akhal-Teke	Central Asia	Q	77_AkT04
JN398451	unspecified Iranian Breed	Iran	Q	76_Irn07
JN398450	Akhal-Teke	Central Asia	Q	75_AkT01
JN398449	Akhal-Teke	Central Asia	Q	74_AkT02
JN398448	Arabian	Middle East	P	73_Arb01
JN398447	Caspian Pony	Middle East	P	72_CsP03
JN398446	unspecified Iranian Breed	Iran	P	71_Irn03
JN398445	unspecified Iranian Breed	Iran	O	70_Irn12
JN398444	unspecified Iranian Breed	Iran	N	69_Irn06
JN398443	Andalusian	Spain	N	68_And02
JN398442	Exmoor Pony	Northern Europe	N	67_Exm01
JN398441	Saddlebred	North America	N	66_Sad01
JN398440	English Shire	United Kingdom: England	N	65_EnS01
JN398439	Clydesdale	Northern Europe	M	64_Cly01
JN398438	Friesian	Central Europe	M	63_Fre01
JN398437	Maremmano	Italy	M	62_Mrm01
JN398436	Caspian Pony	Middle East	M	61_CsP05
JN398435	Akhal-Teke	Central Asia	M	60_AkT05
JN398434	Middle East	Arabian	L	59_Arb04
JN398433	unspecified Iranian Breed	Iran	L	58_Irn13
JN398432	Maremmano	Italy	L	57_Mrm04
JN398431	Silesian	Central Europe	L	56_Sil01
JN398430	Andalusian	Spain	L	55_And01
JN398429	Oldenburg	Northern Europe	L	54_Old01
JN398428	Caspian Pony	Middle East	L	53_CsP02
JN398427	Maremmano	Italy	L	52_Mrm03
JN398426	Maremmano	Italy	L	51_Mrm10
JN398425	unspecified Italian Breed	Italy	L	50_Ita03
JN398424	Akhal-Teke	Central Asia	L	49_AkT08
JN398423	unspecified Iranian Breed	Iran	L	48_Irn01
JN398422	Akhal-Teke	Central Asia	L	47_AkT09
JN398420	Belgian Draft	Central Europe	K	45_Bel01
JN398419	unspecified Iranian Breed	Iran	J	44_Irn02
JN398418	Maremmano	Italy	J	43_Mrm15
JN398417	Trakhener	Northern Europe	I	42_Trk01
JN398416	Caspian Pony	Middle East	I	41_CsP04
JN398415	unspecified Iranian Breed	Iran	I	40_Irn10
JN398414	unspecified Iranian Breed	Iran	I	39_Irn11
JN398413	Maremmano	Italy	H	38_Mrm06
JN398412	Arabian	Middle East	G	37_Arb06
JN398410	Akhal-Teke	Central Asia	G	35_AkT07
JN398409	unspecified Italian Breed	Italy	G	34_Ita02
JN398408	unspecified Syrian Breed	Syria	G	33_Syr03
JN398406	Arabian	Middle East	G	31_Arb03
JN398405	unspecified Iranian Breed	Iran	G	30_Irn05
JN398404	Akhal-Teke	Central Asia	G	28_AkT06
JN398401	Maremmano	Italy	E	25_Mrm05
JN398398	Norwegian Fjord	Northern Europe	D	22_NoF01
JN398397	Maremmano	Italy	C	21_Mrm13
JN398396	Suffolk Punch	Northern Europe	C	20_SfP01
JN398395	unspecified Iranian Breed	Iran	C	19_Irn09
JN398394	unspecified Syrian Breed	Syria	C	18_Syr01
JN398393	Akhal-Teke	Central Asia	C	17_AkT11
JN398392	Arabian	Middle East	C	16_Arb02
JN398391	unspecified Syrian Breed	Syria	B	15_Syr04
JN398390	unspecified Italian Breed	Italy	B	14_Ita01
JN398389	unspecified Syrian Breed	Syria	B	13_Syr05
JN398388	Maremmano	Italy	B	12_Mrm08
JN398387	Maremmano	Italy	B	11_Mrm14
JN398386	Westphalian	Central Europe	B	10_WeP01
JN398385	Akhal-Teke	Central Asia	A	9_AkT10
JN398384	unspecified Syrian Breed	Syria	A	8_Syr02
JN398383	unspecified Iranian Breed	Iran	A	7_Irn14
JN398382	Maremmano	Italy	A	6_Mrm07
JN398381	Maremmano	Italy	A	5_Mrm11
JN398380	4_Arb05	Middle East	A	4_Arb05
JN398379	Maremmano	Italy	A	3_Mrm12
JN398378	Caspian Pony	Middle East	A	2_CsP01
KT985979		Russia		HUk1,Altai Republic, plateau Ukok, funerary complex Ak-Alakha-1
KT985980		Russia		HUk2,Altai Republic, plateau Ukok, funerary complex Verkh-Kaldzhin-2
MG426188	Hequ	China
KX669268
SAMEA3498601	Mongolian	Copenhagen, Denmark		Emgl1	AMG01
SAMEA3498602	Mongolian	Copenhagen, Denmark		Emgl3	AMG02
SAMEA3498592	Przewalski	Copenhagen, Denmark		Holotype	APRZ01
SAMEA3498593	Przewalski	Copenhagen, Denmark		Paratype	APRZ02
SAMEA3498594	Przewalski	Copenhagen, Denmark		Ewld1_Bijsk1	APRZ03
SAMEA3498595	Przewalski	Copenhagen, Denmark		Ewld2_Bijsk2	APRZ04
SAMEA3498596	Przewalski	Copenhagen, Denmark		Ewld3	APRZ05
SAMEA3498598	Hybrid	Copenhagen, Denmark		Ewld5_Theodor	APRZ07
SAMEA3498600	Hybrid	Copenhagen, Denmark		Ewld1	APRZ09
SAMEA3542247	Historical Yakutian	Verkhoyansk，Russia		CGG101397	AYAK01
SAMEA3542248	Ancient Yakutian	Verkhoyansk，Russia		Batagai	AYAK02
SAMEA103910511	Berel	Berel, Eastern Kazakhstan		BER01_A	ABER01
SAMEA103910512	Berel	Berel, Eastern Kazakhstan		BER02_B	ABER02
SAMEA3514287	Sintashta	Chelyabinsk Oblast, Southeastern Russia		838-64_NB46	ASIN01
SAMEA103910522	Arzhan	Arzhan, Southern Russia		I-K2_Arz1	AARZ01
SAMEA103910523	Arzhan	Arzhan, Southern Russia		I-K3_Arz2	AARZ02
SAMEA103910513	Berel	Berel, Eastern Kazakhstan		BER04_D	ABER03
SAMEA103910514	Berel	Berel, Eastern Kazakhstan		BER05_E	ABER04
SAMEA103910515	Berel	Berel, Eastern Kazakhstan		BER06_F	ABER05
SAMEA103910516	Berel	Berel, Eastern Kazakhstan		BER07_G	ABER06
SAMEA103910517	Berel	Berel, Eastern Kazakhstan		BER08_H	ABER07
SAMEA103910518	Berel	Berel, Eastern Kazakhstan		BER09_I	ABER08
SAMEA103910519	Berel	Berel, Eastern Kazakhstan		BER10_K	ABER09
SAMEA103910520	Berel	Berel, Eastern Kazakhstan		BER11_L	ABER10
SAMEA103910521	Berel	Berel, Eastern Kazakhstan		BER12_M	ABER11
SAMEA104233649	Actiparc	Pas-de-Calais, France		Actiparc_GVA310_2319	AACT01
SAMEA104233650	Bateni	Khakassiya Republic, Russia		Bateni_Rus14_3318	ABAN01
SAMEA104233651	Borly	Pavlodar, Kazakhstan		Borly4_PAVH11_5015	ABOR01
SAMEA104233652	Borly	Pavlodar, Kazakhstan		Borly4_PAVH4_4974	ABOR02
SAMEA104233653	Borly	Pavlodar, Kazakhstan		Borly4_PAVH6_5012	ABOR03
SAMEA104233654	Borly	Pavlodar, Kazakhstan		Borly4_PAVH8_4978	ABOR04
SAMEA104233655	Borly	Pavlodar, Kazakhstan		Borly4_PAVH9_4977	ABOR05
SAMEA104233656	Botai	Aqmola Province, Kazakhstan		Botai_1_5500	ABOT01
SAMEA104233657	Botai	Aqmola Province, Kazakhstan		Botai_2_5500	ABOT02
SAMEA104233658	Botai	Aqmola Province, Kazakhstan		Botai_3_5500	ABOT03
SAMEA104233659	Botai	Aqmola Province, Kazakhstan		Botai_4_5500	ABOT04
SAMEA104233660	Botai	Aqmola Province, Kazakhstan		Botai_5_5500	ABOT05
SAMEA104233661	Botai	Aqmola Province, Kazakhstan		Botai_6_5500	ABOT06
SAMEA104233662	Botai	Aqmola Province, Kazakhstan		Botai_8_5500	ABOT07
SAMEA104233663	Botai	Aqmola Province, Kazakhstan		Botai_C_5500	ABOT08
SAMEA104233664	Botai	Aqmola Province, Kazakhstan		Botai_D1_5500	ABOT09
SAMEA104233665	Botai	Aqmola Province, Kazakhstan		Botai_D4_5500	ABOT10
SAMEA104233666	Botai	Aqmola Province, Kazakhstan		Botai_D5_5500	ABOT11
SAMEA104233667	Botai	Aqmola Province, Kazakhstan		Botai_D6_5500	ABOT12
SAMEA104233668	Botai	Aqmola Province, Kazakhstan		Botai_F_5500	ABOT13
SAMEA104233669	Botai	Aqmola Province, Kazakhstan		Botai_G_5500	ABOT14
SAMEA104233670	Botai	Aqmola Province, Kazakhstan		Botai_I_5500	ABOT15
SAMEA104233671	Botai	Aqmola Province, Kazakhstan		Botai_K_5500	ABOT16
SAMEA104233672	Botai	Aqmola Province, Kazakhstan		Botai_LM_5500	ABOT17
SAMEA104233673	Botai	Aqmola Province, Kazakhstan		Botai_P_5500	ABOT18
SAMEA104233674	Botai	Aqmola Province, Kazakhstan		Botai_Petrous_5500	ABOT19
SAMEA104233675	Botai	Aqmola Province, Kazakhstan		Botai_R_5500	ABOT20
SAMEA104233676		Hungary		Dunaujvaros_Duk2_4077	ADUN01
SAMEA104233678		Romania		Garbovat_Gar3_3574	AGAR01
SAMEA104233679		Arkhangai Province, Central Mongolia		GolModII_Mon28_1988	AGOL01
SAMEA104233680		Gregorievka valley, Kazakhstan		Grigorevka4_PAVH2_1192	AGRI01
SAMEA104233681		Augsburg, Germany		Haunstetten_1979	AHAU01
SAMEA104233677		Pas-de-Calais, France		FMontauban_GVA126_1872	AMON01
SAMEA104233682		Saaremaa Island, Estonia		Ridala_Rid1_2717	ARID01
SAMEA104233683		Semnan Province, Iran		ShahrIQumis_AM181_1694	ASHA01
SAMEA104233684		Bayan-Ulgii Province, Mongolia		Syrgal_Syr1t1c3_2317	ASYR01
SAMEA104233685		Georgia		TachtiPerda_TP4_3604	ATAC01
SAMEA104233686		West Azerbaijan province, Iran		TepeHasanlu_2405_2886	ATEP01
SAMEA104233687		Hövsgöl Province, Northern Mongolia		UushgiinUvur_Mon84_3123	AUUS01
SAMEA104233688		Hövsgöl Province, Northern Mongolia		UushgiinUvur_Mon86_3039	AUUS02
SAMEA104233689		Istanbul, Turkey		Yenikapi_Tur172_1695	AYEN01
SAMEA104233690		Almaty Province, Kazakhstan		Zhanaturmus_Issyk1_1143	AZHA15
SAMEA2821680	pre-domesticated	Krasnoyarsk, Taymyr, Russia		CGG10022
SAMEA2821681	pre-domesticated	Krasnoyarsk, Taymyr, Russia		CGG10023
SAMN03084681	pre-domesticated	Krasnoyarsk, Taymyr, Russia		CGG10025
SAMN03084682	pre-domesticated	Krasnoyarsk, Taymyr, Russia		CGG10026
SAMN02582631	pre-domesticated	Krasnoyarsk, Taymyr, Russia		CGG10027
SAMN03084686	pre-domesticated	Krasnoyarsk, Taymyr, Russia		CGG10031
SAMN03084687	pre-domesticated	Krasnoyarsk, Taymyr, Russia		CGG10032
SAMN03084688	pre-domesticated	Krasnoyarsk, Taymyr, Russia		CGG10033
SAMN03084691	pre-domesticated	Arilakh, Taymyr, Russia		CGG10036
SAMEA104357335	Franches-Montagnes	Switzerland		FM1048
SAMEA104357336	Franches-Montagnes	Switzerland		FM1625
SAMEA104357337	German Riding Pony	Germany		DR033
SAMEA104357338	Welsh Pony	England		WP006
SAMEA104357339	Polish warmblood	Poland		AV158
SAMEA104357340	German Riding Pony	Germany		DR011
SAMEA104357341	Morgan	USA		EQ053
SAMEA104357342	Holsteiner	Germany		HS004_WGA
SAMEA104357343	Oldenburger	Germany		OL008
SAMEA104357344	Hanoverian	Germany		HN001
SAMEA104357345	Welsh Pony	England		WP007
SAMEA104357346	Arabian	Arabian		SAM1574_WGA
SAMEA104357347	Noriker	Austria		NO180
SAMEA104357348	Haflinger	Austria and Italy		HF002
SAMEA104357349	Haflinger	Austria and Italy		HF003
SAMEA104357350	Haflinger	Austria and Italy		HF004
SAMEA104357351	Swiss Warmblood	Switzerland		SW033
SAMEA104399644	Trakehner	Prussia		TRH056
SAMEA3311207	Icelandic	Iceland		IS074
SAMEA3367609	Shetland Pony	Scotland		SPH041
SAMEA3367610	Shetland Pony	Scotland		SPH020
SAMEA3498579	Przewalski			KB3879_SB274
SAMEA3498580	Przewalski			KB7674_SB285
SAMEA3498581	Przewalski			KB7713_SB524
SAMEA3498582	Mongolian	Mongolia		KB7754
SAMEA3498583	Przewalski			KB7848_SB528
SAMEA3498584	Przewalski x Domesticated F1 hybrid			KB7903
SAMEA3498585	Przewalski			SB281
SAMEA3498586	Przewalski			SB293
SAMEA3498587	Przewalski			SB339
SAMEA3498588	Przewalski			SB4329_SB159
SAMEA3498589	Przewalski			SB528
SAMEA3498590	Przewalski			SB615
SAMEA3498591	Przewalski			SB966_KB7856
SAMEA3498888	Franches-Montagnes	Switzerland		FM1798
SAMEA3498889	Franches-Montagnes	Switzerland		FM1932
SAMEA3498890	Franches-Montagnes	Switzerland		FM1948
SAMEA3498891	Franches-Montagnes	Switzerland		FM2218
SAMEA3498892	Franches-Montagnes	Switzerland		FM1190
SAMEA3498893	Franches-Montagnes	Switzerland		FM1041
SAMEA3498894	Franches-Montagnes	Switzerland		FM1951
SAMEA3498895	Franches-Montagnes	Switzerland		FM0467
SAMEA3498896	Franches-Montagnes	Switzerland		FM_431
SAMEA3498897	Franches-Montagnes	Switzerland		FM1785
SAMEA3498898	Franches-Montagnes	Switzerland		FM1030
SAMEA3498899	Franches-Montagnes	Switzerland		FM0450
SAMEA3499831	Standardbred	USA		Std_M977_STDB3
SAMEA3499832	Standardbred	USA		Std_M5256_STDB12
SAMEA3499833	Standardbred	USA		Std_M1009_STDB9
SAMEA3499834	Quarter	USA		Qrt_A1543_QH1
SAMEA3499835	Quarter	USA		Qrt_A5659_QH5
SAMEA3499836	Quarter	USA		Qrt_A5964_QH6
SAMEA3499837	Quarter	USA		Qrt_A2085_QH4
SAMEA3499838	Morgan	USA		Mor_EMS595_MOR1
SAMEA3542237	Yakutian	Russia		Yak1
SAMEA3542238	Yakutian	Russia		Yak2
SAMEA3542239	Yakutian	Russia		Yak3
SAMEA3542240	Yakutian	Russia		Yak4
SAMEA3542241	Yakutian	Russia		Yak5
SAMEA3542242	Yakutian	Russia		Yak6
SAMEA3542243	Yakutian	Russia		Yak7
SAMEA3542244	Yakutian	Russia		Yak8
SAMEA3542245	Yakutian	Russia		Yak9
SAMEA3951217	Friesian	Netherlands		11CONTROL
SAMEA3951218	Friesian	Netherlands		23CONTROL
SAMEA3951219	Friesian	Netherlands		CASEB
SAMEA3951220	Friesian	Netherlands		CASEF
SAMEA3951221	Friesian	Netherlands		CONTROL2
SAMEA3951222	Friesian	Netherlands		DCASE
SAMEA3951223	Friesian	Netherlands		NEWCASE
SAMEA4075241	Akhal-Teke	Turkmenistan		AKT001
SAMEA4075242	Akhal-Teke	Turkmenistan		AKT003
SAMEA4075243	Akhal-Teke	Turkmenistan		AKT004
SAMEA4075244	Akhal-Teke	Turkmenistan		AKT006
SAMEA4075245	Arabian	Arabian		AV145
SAMEA4075246	Franches-Montagnes	Switzerland		FM001
SAMEA4075247	Franches-Montagnes	Switzerland		FM0238
SAMEA4075248	Franches-Montagnes	Switzerland		FM0334
SAMEA4075249	Franches-Montagnes	Switzerland		FM0512
SAMEA4075250	Franches-Montagnes	Switzerland		FM0570
SAMEA4075251	Franches-Montagnes	Switzerland		FM0664
SAMEA4075252	Franches-Montagnes	Switzerland		FM0673
SAMEA4075253	Franches-Montagnes	Switzerland		FM1176
SAMEA4075254	Franches-Montagnes	Switzerland		FM1178
SAMEA4075255	Franches-Montagnes	Switzerland		FM1215
SAMEA4075256	Franches-Montagnes	Switzerland		FM1339
SAMEA4075257	Franches-Montagnes	Switzerland		FM1369
SAMEA4075258	Franches-Montagnes	Switzerland		FM1435
SAMEA4075259	Franches-Montagnes	Switzerland		FM1459
SAMEA4075260	Haflinger	Austria and Italy		HF10
SAMEA4075261	Koninklijk Warmbloed Paard Nederland	Nederland		KWPN1
SAMEA4075263	Quarter	USA		QH224
SAMEA4075264	Quarter	USA		QH225
SAMEA4075265	Franches-Montagnes	Switzerland		FM0474
SAMEA4075266	Swiss Warmblood	Switzerland		SW024
SAMEA4351921	German Warmblood	Germany		BW01
SAMEA4351922	German Warmblood	Germany		BY01
SAMEA4351923	German Warmblood	Germany		HAN01
SAMEA4351924	German Warmblood	Germany		HOL01
SAMEA4351925	German Warmblood	Germany		HOL02
SAMEA4351926	German Warmblood	Germany		OLD01
SAMEA4351927	German Warmblood	Germany		OLD02
SAMEA4351928	German Warmblood	Germany		TRA01
SAMEA4351930	German Warmblood	Germany		WF01
SAMEA4351931	German Warmblood	Germany		WF02
SAMEA4351932	German Warmblood	Germany		P1
SAMEA4351933	German Warmblood	Germany		RAO310
SAMEA4351934	German Warmblood	Germany		RAO440
SAMEA4552432	Vollblut			TB049_WGA
SAMEA4822838	American Paint Horse	USA		APH053
SAMEA4822839	Shetland Pony	Scotland		SPH155
SAMEA4822840	Icelandic	Iceland		IS079
SAMEA4822841	Holsteiner	Germany		EMO004
SAMEA4822842	Holsteiner	Germany		EMO080
SAMEA4822843	Holsteiner	Germany		EMO081
SAMEA4822844	Holsteiner	Germany		EMO082
SAMN01047693	Thoroughbred	England		thb1
SAMN01047694	Thoroughbred	England		thb2
SAMN01047695	Thoroughbred	England		thb3
SAMN01047696	Thoroughbred	England		thb4
SAMN01047697	Thoroughbred	England		thb5
SAMN01047698	Thoroughbred	England		thb6
SAMN01047699	Thoroughbred	England		thb7
SAMN01047700	Thoroughbred	England		thb8
SAMN01047701	Thoroughbred	England		thb9
SAMN01047702	Thoroughbred	England		thb10
SAMN01047703	Thoroughbred	England		thb11
SAMN01047704	Thoroughbred	England		thb12
SAMN01047705	Thoroughbred	England		thb13
SAMN01047706	Thoroughbred	England		thb14
SAMN01047707	jejuma	Korea		jeju1
SAMN01047708	jejuma	Korea		jeju2
SAMN02179441	Standardbred	USA		Standardbred
SAMN02179442	Przewalski			Przewalski
SAMN02179856	Norwegian Fjord	Norway		Norwegian Fjord
SAMN02179857	Icelandic	Iceland		Icelandic
SAMN02179858	Thoroughbred	England		Twilight
SAMN02179860	Arabian	Arabian		Arabian
SAMN02422919	Duelmener	Germany		NGSHORSE001
SAMN02439777	Arabian	Arabian		NGSHORSE002
SAMN02439778	Sorraia	Portugal		SAMN02439778
SAMN02439779	Hanoverian	Germany		NGSHORSE004
SAMN02439782	Hanoverian	Germany		NGSHORSE005
SAMN02570035	Mongolian	Mongolia		TG1111D2628
SAMN02570036	Mongolian	Mongolia		TG1111D2629
SAMN02767683	Marwari	India		PGI-MARWARI-WGS
SAMN02953672	Thoroughbred	England		Twilight
SAMN03009553	Mongolian	Mongolia		TG1111D2628
SAMN03009554	Mongolian	Mongolia		TG1111D2629
SAMN03291441	Connemara pony	Ireland		Con3
SAMN03291442	Connemara pony	Ireland		Con15
SAMN03291459	Connemara pony	Ireland		Con26
SAMN03291461	Connemara pony	Ireland		Con40
SAMN03952747	Hanoverian	Germany		NGSHORSE006
SAMN03952758	Hanoverian	Germany		NGSHORSE007
SAMN03955412	Saxon-Thuringian Heavy Warmblood	USA		NGSHORSE015
SAMN03955413	Sorraia	Portugal		NGSHORSE016
SAMN06017257	Lipizzan	Slovenia		Lip111
SAMN06017258	Lipizzan	Slovenia		Lip113
SAMN06017259	Lipizzan	Slovenia		Lip169
SAMN06028168	Lipizzan	Slovenia		Lip166
